# Supplementary material for: (Z)-Methyl 2-methoxy­imino-3-oxo­butanoate
Source: Acta Crystallogr Sect E Struct Rep Online. 2008 Feb 15;64(Pt 3):o602. doi: 10.1107/S1600536808004376 (PMC2960885; doi:10.1107/S1600536808004376)
Supplement: Supplementary file 1 [file e-64-0o602-sup1.cif]

##############################################################################
###                                                                        ###
###        Electronic paper (Acta Crystallographica Section E)             ###
###                                                                        ###
##############################################################################
#                                                                            #
# This CIF contains the data in a paper accepted for publication in Acta     #
# Crystallographica Section E. It conforms to the requirements of Notes      #
# for Authors for Section E, and has been peer reviewed under the auspices   #
# of the IUCr Commission on Journals.                                        #
#                                                                            #
# Full details of the Crystallographic Information File format               #
# are given in the paper "The Crystallographic Information File (CIF):       #
# a New Standard Archive File for Crystallography" by S. R. Hall, F. H.      #
# Allen and I. D. Brown [Acta Cryst. (1991), A47, 655-685].                  #
#                                                                            #
# The current version of the core CIF dictionary is obtainable from          #
# ftp://ftp.iucr.org/pub/cif_core.dic. The current version number is 2.1.    #
#                                                                            #
# Software is freely available for graphical display of the structure(s) in  #
# this CIF.  For information consult the CIF home page http://www.iucr.org/  #
# cif/home.html                                                              #
#                                                                            #
##############################################################################
                                             
data_I
_audit_creation_method     SHELXL97
_chemical_name_systematic
;
(Z)-Methyl 2-methoxyimino-3-oxobutanoate
;
_chemical_name_common     ?
_chemical_formula_moiety     'C6 H9 N O4'
_chemical_formula_sum     'C6 H9 N O4'
_chemical_formula_iupac     'C6 H9 N O4'
_chemical_formula_weight     159.14
_chemical_melting_point     ?
_symmetry_cell_setting     orthorhombic
_symmetry_space_group_name_H-M     'P n a 21'
_symmetry_space_group_name_Hall     'P 2c -2n'
loop_
    _symmetry_equiv_pos_as_xyz
    'x, y, z'
    '-x, -y, z+1/2'
    'x+1/2, -y+1/2, z'
    '-x+1/2, y+1/2, z+1/2'
_cell_length_a     8.3410(17)
_cell_length_b     13.410(3)
_cell_length_c     7.2900(15)
_cell_angle_alpha     90.00
_cell_angle_beta     90.00
_cell_angle_gamma     90.00
_cell_volume     815.4(3)
_cell_formula_units_Z     4
_cell_measurement_reflns_used     3104
_cell_measurement_theta_min     3.0
_cell_measurement_theta_max     27.5
_cell_measurement_temperature     291.0(10)
_exptl_crystal_description     cube
_exptl_crystal_colour     colourless
_exptl_crystal_size_max     0.2
_exptl_crystal_size_mid     0.2
_exptl_crystal_size_min     0.2
_exptl_crystal_density_diffrn     1.296
_exptl_crystal_density_meas     ?
_exptl_crystal_density_method     'not measured'
_exptl_crystal_F_000     336
_exptl_absorpt_coefficient_mu     0.110
_exptl_absorpt_correction_type     none
_exptl_absorpt_process_details     ?
_exptl_absorpt_correction_T_min     ?
_exptl_absorpt_correction_T_max     ?
_exptl_special_details
;
;
_diffrn_ambient_temperature     291.0(10)
_diffrn_radiation_type     MoK\a
_diffrn_radiation_wavelength     0.71073
_diffrn_radiation_source     'fine-focus sealed tube'
_diffrn_radiation_monochromator     graphite
_diffrn_measurement_device_type     'Nonius KappaCCD'
_diffrn_measurement_method
;
213 frames via \w-rotation (\D\w = 1%) and two times 40 s per frame
(four sets at different \k-angles)
;
_diffrn_detector_area_resol_mean     '19 vertical, 18 horizontal'
_diffrn_reflns_number     3104
_diffrn_reflns_av_R_equivalents     0.0454
_diffrn_reflns_av_sigmaI/netI     0.0472
_diffrn_reflns_theta_min     3.90
_diffrn_reflns_theta_max     26.37
_diffrn_reflns_theta_full     26.37
_diffrn_measured_fraction_theta_max     0.996
_diffrn_measured_fraction_theta_full     0.996
_diffrn_reflns_limit_h_min     -10
_diffrn_reflns_limit_h_max     10
_diffrn_reflns_limit_k_min     -16
_diffrn_reflns_limit_k_max     16
_diffrn_reflns_limit_l_min     -9
_diffrn_reflns_limit_l_max     9
_diffrn_standards_number     0
_diffrn_standards_interval_count     ?
_diffrn_standards_interval_time     ?
_diffrn_standards_decay_%     0
_refine_special_details
;
 Refinement of F^2^ against ALL reflections.  The weighted R-factor wR and
 goodness of fit S are based on F^2^, conventional R-factors R are based
 on F, with F set to zero for negative F^2^. The threshold expression of
 F^2^ > 2sigma(F^2^) is used only for calculating R-factors(gt) etc. and is
 not relevant to the choice of reflections for refinement.  R-factors based
 on F^2^ are statistically about twice as large as those based on F, and R-
 factors based on ALL data will be even larger.
;
_reflns_number_total     899
_reflns_number_gt     536
_reflns_threshold_expression     I>2\s(I)
_refine_ls_structure_factor_coef     Fsqd
_refine_ls_matrix_type     full
_refine_ls_R_factor_all     0.0677
_refine_ls_R_factor_gt     0.0273
_refine_ls_wR_factor_gt     0.0530
_refine_ls_wR_factor_ref     0.0570
_refine_ls_goodness_of_fit_ref     1.092
_refine_ls_restrained_S_all     1.092
_refine_ls_number_reflns     899
_refine_ls_number_parameters     104
_refine_ls_number_restraints     1
_refine_ls_hydrogen_treatment     constr
_refine_ls_weighting_scheme     calc
_refine_ls_weighting_details
               'calc w = 1/[\s^2^(Fo^2^)+(0.0206P)^2^] where P=(Fo^2^+2Fc^2^)/3'
_atom_sites_solution_hydrogens     geom
_atom_sites_solution_primary     direct
_atom_sites_solution_secondary     difmap
_refine_ls_shift/su_max     0.000
_refine_ls_shift/su_mean     0.000
_refine_diff_density_max     0.084
_refine_diff_density_min     -0.107
_refine_ls_extinction_method     'SHELXL97 (Sheldrick, 2008)'
_refine_ls_extinction_coef     0.087(6)
_refine_ls_extinction_expression
                                  'Fc^*^=kFc[1+0.001xFc^2^\l^3^/sin(2\q)]^-1/4^'
loop_
    _atom_type_symbol
    _atom_type_description
    _atom_type_scat_dispersion_real
    _atom_type_scat_dispersion_imag
    _atom_type_scat_source
    'C' 'C' 0.0033 0.0016
                         'International Tables Vol C Tables 4.2.6.8 and 6.1.1.4'
    'H' 'H' 0.0000 0.0000
                         'International Tables Vol C Tables 4.2.6.8 and 6.1.1.4'
    'N' 'N' 0.0061 0.0033
                         'International Tables Vol C Tables 4.2.6.8 and 6.1.1.4'
    'O' 'O' 0.0106 0.0060
                         'International Tables Vol C Tables 4.2.6.8 and 6.1.1.4'
_computing_data_collection     'COLLECT (Nonius, 1998)'
_computing_cell_refinement
;
DENZO and SCALEPACK (Otwinowski & Minor, 1997)
;
_computing_data_reduction
;
DENZO and SCALEPACK (Otwinowski & Minor, 1997)
;
_computing_structure_solution     'SHELXS97 (Sheldrick, 2008)'
_computing_structure_refinement     'SHELXL97 (Sheldrick, 2008)'
_computing_molecular_graphics     'SHELXTL-Plus (Sheldrick, 2008)'
_computing_publication_material
;
SHELXL97 (Sheldrick, 2008) and PLATON (Spek, 2003)
;
loop_
    _atom_site_type_symbol
    _atom_site_label
    _atom_site_fract_x
    _atom_site_fract_y
    _atom_site_fract_z
    _atom_site_U_iso_or_equiv
    _atom_site_adp_type
    _atom_site_calc_flag
    _atom_site_refinement_flags
    _atom_site_occupancy
    _atom_site_disorder_assembly
    _atom_site_disorder_group
    O O1 0.14686(19) 0.12432(11) 0.8457(2) 0.0633(5) Uani d . 1 . .
    O O2 0.1931(2) 0.03995(12) 0.4285(2) 0.0784(6) Uani d . 1 . .
    O O3 0.4017(2) 0.23981(12) 0.3446(3) 0.0923(7) Uani d . 1 . .
    O O4 0.4114(2) 0.03491(11) 0.6049(2) 0.0634(5) Uani d . 1 . .
    N N1 0.19750(19) 0.20788(12) 0.7495(3) 0.0536(5) Uani d . 1 . .
    C C1 0.2847(3) 0.07762(15) 0.5349(3) 0.0520(6) Uani d . 1 . .
    C C3 0.2673(2) 0.18321(15) 0.5998(3) 0.0463(5) Uani d . 1 . .
    C C5 0.3291(3) 0.26405(17) 0.4804(3) 0.0557(6) Uani d . 1 . .
    C C7 0.0702(3) 0.15466(19) 1.0136(3) 0.0749(8) Uani d . 1 . .
    H H7A 0.0349 0.0967 1.0796 0.112 Uiso calc R 1 . .
    H H7B -0.0205 0.1961 0.9857 0.112 Uiso calc R 1 . .
    H H7C 0.1449 0.1914 1.0875 0.112 Uiso calc R 1 . .
    C C8 0.4383(4) -0.06865(16) 0.5537(3) 0.0819(9) Uani d . 1 . .
    H H8A 0.5226 -0.0960 0.6279 0.123 Uiso calc R 1 . .
    H H8D 0.4683 -0.0721 0.4268 0.123 Uiso calc R 1 . .
    H H8B 0.3416 -0.1061 0.5727 0.123 Uiso calc R 1 . .
    C C9 0.3008(3) 0.37018(15) 0.5307(4) 0.0674(7) Uani d . 1 . .
    H H9A 0.3481 0.4128 0.4397 0.101 Uiso calc R 1 . .
    H H9B 0.3484 0.3836 0.6480 0.101 Uiso calc R 1 . .
    H H9D 0.1875 0.3826 0.5367 0.101 Uiso calc R 1 . .
loop_
    _atom_site_aniso_label
    _atom_site_aniso_U_11
    _atom_site_aniso_U_22
    _atom_site_aniso_U_33
    _atom_site_aniso_U_12
    _atom_site_aniso_U_13
    _atom_site_aniso_U_23
    O1 0.0881(11) 0.0498(9) 0.0519(9) -0.0045(8) 0.0208(9) 0.0002(9)
    O2 0.0868(13) 0.0657(11) 0.0828(13) 0.0028(9) -0.0205(12) -0.0202(11)
    O3 0.1322(17) 0.0691(12) 0.0755(13) -0.0101(10) 0.0492(14) -0.0068(11)
    O4 0.0676(10) 0.0551(9) 0.0675(10) 0.0137(8) -0.0078(9) -0.0037(9)
    N1 0.0625(12) 0.0471(11) 0.0510(12) -0.0028(9) 0.0046(12) 0.0004(10)
    C1 0.0601(14) 0.0494(13) 0.0467(14) -0.0018(13) 0.0041(14) -0.0023(13)
    C3 0.0483(12) 0.0491(13) 0.0415(12) 0.0010(10) -0.0001(12) -0.0037(12)
    C5 0.0615(16) 0.0567(15) 0.0490(14) -0.0031(12) 0.0063(13) -0.0008(13)
    C7 0.0981(19) 0.0731(17) 0.0535(16) -0.0063(16) 0.0276(15) -0.0040(14)
    C8 0.1075(19) 0.0597(17) 0.079(2) 0.0278(14) 0.0040(16) 0.0008(15)
    C9 0.0773(15) 0.0517(14) 0.0732(17) -0.0057(13) 0.0087(13) 0.0009(15)
_geom_special_details
;
 All esds (except the esd in the dihedral angle between two l.s. planes)
 are estimated using the full covariance matrix.  The cell esds are taken
 into account individually in the estimation of esds in distances, angles
 and torsion angles; correlations between esds in cell parameters are only
 used when they are defined by crystal symmetry.  An approximate (isotropic)
 treatment of cell esds is used for estimating esds involving l.s. planes.
;
loop_
    _geom_bond_atom_site_label_1
    _geom_bond_atom_site_label_2
    _geom_bond_site_symmetry_2
    _geom_bond_distance
    _geom_bond_publ_flag
    O1 N1 . 1.387(2) ?
    O1 C7 . 1.440(3) ?
    O2 C1 . 1.200(3) ?
    O3 C5 . 1.205(3) ?
    O4 C1 . 1.306(3) ?
    O4 C8 . 1.455(2) ?
    N1 C3 . 1.281(3) ?
    C1 C3 . 1.500(3) ?
    C3 C5 . 1.483(3) ?
    C5 C9 . 1.489(3) ?
    C7 H7A . 0.9600 ?
    C7 H7B . 0.9600 ?
    C7 H7C . 0.9600 ?
    C8 H8A . 0.9600 ?
    C8 H8D . 0.9600 ?
    C8 H8B . 0.9600 ?
    C9 H9A . 0.9600 ?
    C9 H9B . 0.9600 ?
    C9 H9D . 0.9600 ?
loop_
    _geom_angle_atom_site_label_1
    _geom_angle_atom_site_label_2
    _geom_angle_atom_site_label_3
    _geom_angle_site_symmetry_1
    _geom_angle_site_symmetry_3
    _geom_angle
    _geom_angle_publ_flag
    N1 O1 C7 . . 109.67(16) ?
    C1 O4 C8 . . 116.29(19) ?
    C3 N1 O1 . . 111.12(17) ?
    O2 C1 O4 . . 125.7(2) ?
    O2 C1 C3 . . 122.6(2) ?
    O4 C1 C3 . . 111.7(2) ?
    N1 C3 C5 . . 118.01(19) ?
    N1 C3 C1 . . 123.8(2) ?
    C5 C3 C1 . . 118.1(2) ?
    O3 C5 C3 . . 117.4(2) ?
    O3 C5 C9 . . 122.7(2) ?
    C3 C5 C9 . . 119.9(2) ?
    O1 C7 H7A . . 109.5 ?
    O1 C7 H7B . . 109.5 ?
    H7A C7 H7B . . 109.5 ?
    O1 C7 H7C . . 109.5 ?
    H7A C7 H7C . . 109.5 ?
    H7B C7 H7C . . 109.5 ?
    O4 C8 H8A . . 109.5 ?
    O4 C8 H8D . . 109.5 ?
    H8A C8 H8D . . 109.5 ?
    O4 C8 H8B . . 109.5 ?
    H8A C8 H8B . . 109.5 ?
    H8D C8 H8B . . 109.5 ?
    C5 C9 H9A . . 109.5 ?
    C5 C9 H9B . . 109.5 ?
    H9A C9 H9B . . 109.5 ?
    C5 C9 H9D . . 109.5 ?
    H9A C9 H9D . . 109.5 ?
    H9B C9 H9D . . 109.5 ?
data_global
_journal_date_recd_electronic     2008-01-31
_journal_date_accepted     2008-02-13
_journal_name_full     'Acta Crystallographica, Section E'
_journal_year     2008
_journal_volume     64
_journal_issue      3
_journal_page_first     o602
_journal_page_last     o602
_journal_paper_category     QO
_journal_coeditor_code     HB2698
_publ_contact_author_name     'Dr Hans Preut'
_publ_contact_author_address
;
Fachbereich Chemie
Universitat Dortmund
Otto-Hahn-Strasse 6
44221 Dortmund
Germany
;
_publ_contact_author_email     hans.preut@udo.edu
_publ_contact_author_fax     ?
_publ_contact_author_phone     '49-231-755-3813'
_publ_section_title
;
(<i>Z</i>)-Methyl 2-methoxyimino-3-oxobutanoate
;
loop_
    _publ_author_name
    _publ_author_address
    'Lu, Jin-Yong'
;
Fakult\"at Chemie
Technische Universit\"at Dortmund
Otto-Hahn-Strasse 6
44221 Dortmund
Germany
and Max-Planck-Institut f\"ur Molekulare Physiologie
Otto-Hahn-Strasse 11
44221 Dortmund
Germany
;
    'Shen, Wei-Zheng'
;
Fakult\"at Chemie
Technische Universit\"at Dortmund
Otto-Hahn-Strasse 6
44221 Dortmund
Germany
;
    'Preut, Hans'
;
Fakult\"at Chemie
Technische Universit\"at Dortmund
Otto-Hahn-Strasse 6
44221 Dortmund
Germany
;
    'Arndt, Hans-Dieter'
;
Fakult\"at Chemie
Technische Universit\"at Dortmund
Otto-Hahn-Strasse 6
44221 Dortmund
Germany
and Max-Planck-Institut f\"ur Molekulare Physiologie
Otto-Hahn-Strasse 11
44221 Dortmund
Germany
;
