# Supplementary material for: (Z)-Methyl 2-methoxy­imino-3-oxo­butanoate
Source: Acta Crystallogr Sect E Struct Rep Online. 2008 Feb 15;64(Pt 3):o602. doi: 10.1107/S1600536808004376 (PMC2960885; doi:10.1107/S1600536808004376)
Supplement: Supplementary file 2 [file e-64-0o602-Isup2.hkl]

# 
# h,k,l, Fc-squared, Fo-squared, sigma(Fo-squared) and status flag 
# 
data_I
_shelx_title ' ccd3270(Dr. Shen) in Pna2(1)' 
_shelx_refln_list_code          4 
_shelx_F_calc_maximum       90.86 
_exptl_crystal_F_000       336.00 
_reflns_d_resolution_high  0.8000 
 
loop_ 
 _symmetry_equiv_pos_as_xyz 
 'x, y, z' 
 '-x, -y, z+1/2' 
 'x+1/2, -y+1/2, z' 
 '-x+1/2, y+1/2, z+1/2' 
 
_cell_length_a     8.3410 
_cell_length_b    13.4100 
_cell_length_c     7.2900 
_cell_angle_alpha  90.000 
_cell_angle_beta   90.000 
_cell_angle_gamma  90.000 
 
_shelx_F_squared_multiplier     1.000 
 
loop_ 
 _refln_index_h 
 _refln_index_k 
 _refln_index_l 
 _refln_F_squared_calc 
 _refln_F_squared_meas 
 _refln_F_squared_sigma 
 _refln_observed_status 
   2   0   0     2914.47     2850.64     54.16 o 
   4   0   0      141.51      137.43      3.83 o 
   6   0   0        7.42       11.34      1.60 o 
   8   0   0       54.49       67.10      6.39 o 
   2   1   0       20.66       19.71      0.64 o 
   3   1   0     1133.95     1100.76     17.28 o 
   4   1   0        1.84        2.08      0.85 o 
   5   1   0      261.63      262.23      4.84 o 
   6   1   0        0.51        1.01      0.96 o 
   7   1   0       35.30       38.46      2.13 o 
   8   1   0        8.73        6.45      3.64 o 
   9   1   0        7.04        8.25      3.29 o 
  10   1   0        0.91        6.83      6.91 o 
   1   2   0     3217.60     3103.85     61.20 o 
   2   2   0      281.05      256.39      3.90 o 
   3   2   0        0.52        0.09      0.65 o 
   4   2   0        2.11        2.15      1.05 o 
   5   2   0        6.25        4.75      0.87 o 
   6   2   0       21.16       22.24      1.74 o 
   7   2   0        8.71        6.38      2.06 o 
   8   2   0        0.46        2.37      2.69 o 
   9   2   0        0.00        0.51      2.78 o 
  10   2   0        1.21       -3.19      5.03 o 
   1   3   0     2598.22     2612.60     28.97 o 
   2   3   0     1292.06     1318.57     32.55 o 
   3   3   0      147.37      139.52      2.28 o 
   4   3   0       25.91       22.71      1.32 o 
   5   3   0       44.77       45.80      1.80 o 
   6   3   0       36.64       37.27      1.28 o 
   7   3   0        1.86        1.23      2.10 o 
   8   3   0       33.31       32.32      2.71 o 
   9   3   0        2.98       -3.53      6.78 o 
  10   3   0        1.28       -2.18      5.38 o 
   0   4   0        4.37        5.59      1.05 o 
   1   4   0        0.52        1.64      0.78 o 
   2   4   0       30.15       32.02      1.18 o 
   3   4   0       11.55       10.10      0.74 o 
   4   4   0       32.96       35.25      1.18 o 
   5   4   0       55.39       58.92      3.16 o 
   6   4   0        3.16        2.26      1.18 o 
   7   4   0        1.90        2.40      1.73 o 
   8   4   0        3.59        2.37      2.39 o 
   9   4   0        4.75        0.20      4.63 o 
  10   4   0        1.33        5.94      8.46 o 
   1   5   0        2.41        3.76      0.99 o 
   2   5   0     1086.35     1094.28     14.27 o 
   3   5   0        1.00        1.69      1.02 o 
   4   5   0      276.18      279.89      4.55 o 
   5   5   0      139.82      153.10      7.88 o 
   6   5   0       93.19       82.21      3.78 o 
   7   5   0       10.62       13.74      1.68 o 
   8   5   0        0.00        0.86      2.01 o 
   9   5   0        1.77        8.00      7.29 o 
   0   6   0      550.76      589.11     10.00 o 
   1   6   0     1456.08     1543.57     17.33 o 
   2   6   0        0.64        3.02      1.11 o 
   3   6   0      207.06      203.12      8.31 o 
   4   6   0       26.74       27.44      1.50 o 
   5   6   0       54.62       56.77      2.31 o 
   6   6   0       14.08       11.00      2.31 o 
   7   6   0        0.65        1.17      1.95 o 
   8   6   0        5.45        4.40      5.13 o 
   9   6   0       20.78       23.41      7.72 o 
   1   7   0      411.33      434.71      5.84 o 
   2   7   0       54.71       50.97      1.83 o 
   3   7   0        1.61        0.68      1.39 o 
   4   7   0      119.91      122.59      3.34 o 
   5   7   0       17.67       18.13      1.71 o 
   6   7   0       37.22       43.79      3.20 o 
   7   7   0       11.38       15.08      2.63 o 
   8   7   0        3.21       -1.86      6.81 o 
   9   7   0        0.48        4.17      7.23 o 
   0   8   0        9.13       11.15      2.44 o 
   1   8   0       58.98       65.41      2.00 o 
   2   8   0        5.61        4.91      1.28 o 
   3   8   0      157.87      160.46      4.01 o 
   4   8   0      278.78      295.17     11.69 o 
   5   8   0        0.67        0.97      1.58 o 
   6   8   0       47.88       51.28      2.42 o 
   7   8   0        2.01        1.43      2.83 o 
   8   8   0        0.29        2.88     11.16 o 
   9   8   0        0.48       -5.11      7.32 o 
   1   9   0       54.65       57.95      2.21 o 
   2   9   0       79.79       76.92      2.40 o 
   3   9   0       79.84       71.96      4.00 o 
   4   9   0       43.21       37.77      2.31 o 
   5   9   0       30.57       32.19      3.21 o 
   6   9   0        2.36        1.80      1.61 o 
   7   9   0        2.29        2.85      3.61 o 
   8   9   0        0.05       -0.66      9.10 o 
   0  10   0      172.36      167.21      5.99 o 
   1  10   0        4.18        3.53      1.98 o 
   2  10   0       58.39       58.59      2.38 o 
   3  10   0      287.21      281.62      9.12 o 
   4  10   0       31.22       29.69      2.77 o 
   5  10   0       13.24       12.45      2.55 o 
   6  10   0        0.74        2.40      4.09 o 
   7  10   0        0.35       -0.32      5.72 o 
   8  10   0        3.24        6.45     12.36 o 
   1  11   0        4.98        4.80      2.39 o 
   2  11   0       27.00       26.91      2.10 o 
   3  11   0      186.44      177.82      4.69 o 
   4  11   0      142.76      148.96      4.79 o 
   5  11   0       82.80       89.54      4.24 o 
   6  11   0        1.05       -0.89      4.80 o 
   7  11   0        2.07        1.06      5.90 o 
   0  12   0       77.49       72.86      5.06 o 
   1  12   0       32.99       31.20      2.87 o 
   2  12   0       22.70       26.77      2.63 o 
   3  12   0        4.84        2.98      2.87 o 
   4  12   0        3.58        6.72      3.19 o 
   5  12   0        0.08       -1.07      4.26 o 
   6  12   0        7.99        6.28      6.35 o 
   7  12   0        0.14        3.51      7.22 o 
   1  13   0        1.83        0.45      2.94 o 
   2  13   0       49.39       50.86      3.24 o 
   3  13   0       18.25       20.08      2.60 o 
   4  13   0        1.52        2.51      3.60 o 
   5  13   0        9.33        5.59      4.64 o 
   6  13   0        0.04        0.85      6.23 o 
   0  14   0        2.07        0.65      4.00 o 
   1  14   0        6.03        2.58      3.29 o 
   2  14   0        0.00        1.84      3.86 o 
   3  14   0        2.16        3.65      4.25 o 
   4  14   0        1.88        2.88      4.70 o 
   5  14   0        8.07        5.19      5.07 o 
   1  15   0        2.72        5.88      5.01 o 
   2  15   0        1.16        4.48      5.32 o 
   3  15   0        2.88        3.73      5.44 o 
   4  15   0        1.75        2.29      5.82 o 
   0  16   0        6.10        9.82      7.42 o 
   1  16   0        0.61       -0.74      5.75 o 
   2  16   0        3.72        8.18      6.98 o 
   3  16   0        5.74       -1.89      5.81 o 
   2   0   1     8254.83     8286.37    428.68 o 
   4   0   1      175.63      186.41      4.82 o 
   6   0   1       60.82       59.44      2.49 o 
   8   0   1       34.77       34.54      2.72 o 
  10   0   1        0.26        0.40      7.21 o 
   1   1   1     1477.28     1288.18     13.21 o 
   2   1   1     3450.48     3405.08     43.34 o 
   3   1   1      174.49      177.07      2.65 o 
   4   1   1      102.06      115.72      2.13 o 
   5   1   1      124.65      123.48      2.71 o 
   6   1   1       11.17       13.04      1.23 o 
   7   1   1       10.63        9.35      1.38 o 
   8   1   1        1.62        1.87      1.36 o 
   9   1   1        3.85        5.33      2.43 o 
  10   1   1        0.64       -0.19      5.14 o 
   1   2   1      378.59      364.16      3.88 o 
   2   2   1     2174.41     2246.61     21.79 o 
   3   2   1      191.20      183.16      2.45 o 
   4   2   1      449.13      445.96      5.62 o 
   5   2   1       48.06       46.41      1.57 o 
   6   2   1       18.18       20.57      1.59 o 
   7   2   1       17.25       18.17      1.48 o 
   8   2   1       12.45       11.94      1.46 o 
   9   2   1        5.28        7.31      3.37 o 
  10   2   1        1.44        0.50      4.54 o 
   0   3   1      463.70      442.84      6.00 o 
   1   3   1     2608.46     2619.82     23.43 o 
   2   3   1      970.51      947.30      8.64 o 
   3   3   1      810.73      791.22      8.38 o 
   4   3   1      438.27      451.81      6.03 o 
   5   3   1       26.74       28.35      1.10 o 
   6   3   1       10.11       11.32      1.18 o 
   7   3   1       27.92       30.87      2.77 o 
   8   3   1        4.41        3.67      1.44 o 
   9   3   1       12.26       12.58      4.26 o 
  10   3   1        5.71        4.11      5.25 o 
   1   4   1      521.93      510.93      5.19 o 
   2   4   1       70.65       73.71      1.32 o 
   3   4   1      179.82      181.35      2.53 o 
   4   4   1      167.46      169.84      2.85 o 
   5   4   1       20.48       15.87      1.48 o 
   6   4   1       52.74       55.64      2.07 o 
   7   4   1       11.64       10.46      2.12 o 
   8   4   1        3.37        3.06      1.82 o 
   9   4   1        0.13        1.02      4.43 o 
  10   4   1        1.13        5.24      4.35 o 
   0   5   1     3319.22     3327.46     53.57 o 
   1   5   1      340.12      361.09      3.61 o 
   2   5   1       73.54       71.73      1.38 o 
   3   5   1      129.31      137.90      2.05 o 
   4   5   1      208.32      203.81      3.14 o 
   5   5   1       25.28       24.24      1.32 o 
   6   5   1        6.98        5.80      1.47 o 
   7   5   1        3.64        2.66      1.74 o 
   8   5   1        8.97        5.49      2.91 o 
   9   5   1        2.47        8.01      5.25 o 
   1   6   1      112.21      109.61      1.48 o 
   2   6   1      270.85      280.03      3.50 o 
   3   6   1      110.25      107.48      1.78 o 
   4   6   1       27.92       27.23      1.38 o 
   5   6   1       37.48       36.48      2.69 o 
   6   6   1        7.66        6.44      1.50 o 
   7   6   1       20.57       21.35      2.05 o 
   8   6   1        1.87        0.16      2.61 o 
   9   6   1        7.46        9.56      6.09 o 
   0   7   1      197.06      203.57      3.24 o 
   1   7   1      541.77      562.76      5.35 o 
   2   7   1       63.46       63.41      1.65 o 
   3   7   1       86.22       90.91      1.84 o 
   4   7   1        0.04       -0.23      0.86 o 
   5   7   1       61.89       59.45      1.91 o 
   6   7   1       53.99       49.62      1.93 o 
   7   7   1        5.67        6.40      1.72 o 
   8   7   1        2.09        5.54      3.83 o 
   9   7   1        4.60       10.32      6.26 o 
   1   8   1      229.18      233.14      2.84 o 
   2   8   1      303.81      299.34      3.93 o 
   3   8   1       77.38       70.45      1.89 o 
   4   8   1       71.97       69.88      1.99 o 
   5   8   1       83.81       88.47      2.53 o 
   6   8   1       13.44       12.97      1.86 o 
   7   8   1        9.74        6.10      3.03 o 
   8   8   1        6.38        6.35      4.29 o 
   9   8   1        1.22       -3.40      5.98 o 
   0   9   1      185.52      183.03      3.83 o 
   1   9   1      308.93      298.91      3.67 o 
   2   9   1       82.90       84.32      1.93 o 
   3   9   1       40.99       39.76      1.70 o 
   4   9   1       72.86       71.03      2.23 o 
   5   9   1       26.99       27.08      2.36 o 
   6   9   1        2.07        3.13      2.13 o 
   7   9   1        9.33        8.18      2.91 o 
   8   9   1        8.07        6.83      5.70 o 
   1  10   1       32.00       31.65      1.54 o 
   2  10   1       49.64       46.79      1.70 o 
   3  10   1       98.14      103.36      2.69 o 
   4  10   1       53.90       54.70      2.26 o 
   5  10   1      132.71      139.19      2.90 o 
   6  10   1        9.57       10.38      2.89 o 
   7  10   1        6.88        6.05      4.32 o 
   8  10   1        0.87        3.17      4.59 o 
   0  11   1      215.52      218.72      4.92 o 
   1  11   1       55.28       55.59      1.93 o 
   2  11   1       30.96       33.56      1.72 o 
   3  11   1       57.51       54.06      2.11 o 
   4  11   1       13.40       14.52      1.94 o 
   5  11   1        5.51        4.74      1.44 o 
   6  11   1        9.14        6.58      3.13 o 
   7  11   1        0.61        0.79      5.64 o 
   1  12   1       14.03       12.20      1.68 o 
   2  12   1        3.61        4.65      1.58 o 
   3  12   1        4.85        3.41      2.04 o 
   4  12   1       20.49       20.02      2.34 o 
   5  12   1        3.57        2.21      3.09 o 
   6  12   1        4.41        6.22      3.28 o 
   7  12   1        0.52       -1.20      6.34 o 
   0  13   1       39.94       38.52      3.33 o 
   1  13   1       13.92       16.60      2.44 o 
   2  13   1        3.86        3.83      2.02 o 
   3  13   1        6.59        7.70      2.25 o 
   4  13   1        4.40        1.86      2.97 o 
   5  13   1        0.00        0.74      3.06 o 
   6  13   1        3.30        5.52      4.55 o 
   1  14   1        3.14        2.09      2.65 o 
   2  14   1        3.03        4.22      2.92 o 
   3  14   1        8.54        9.36      2.70 o 
   4  14   1        5.03        1.05      3.80 o 
   5  14   1        1.32        3.61      3.62 o 
   0  15   1        6.39        7.80      4.68 o 
   1  15   1        9.78        9.72      3.58 o 
   2  15   1        0.13       -0.94      4.89 o 
   3  15   1        0.36       -1.88      4.07 o 
   4  15   1        0.09        0.42      3.48 o 
   1  16   1        0.51        4.44      5.00 o 
   2  16   1        5.76        8.73      5.69 o 
   0   0   2     5593.41     5924.69     97.68 o 
   2   0   2       82.47       82.95      1.63 o 
   4   0   2      274.29      280.02      4.71 o 
   6   0   2      172.15      164.09      5.27 o 
   8   0   2       19.96       22.59      2.91 o 
  10   0   2        0.30       -5.84      7.94 o 
   1   1   2     1484.40     1454.90     12.22 o 
   2   1   2      168.83      176.43      2.15 o 
   3   1   2      440.52      400.74      4.48 o 
   4   1   2     1054.28     1100.60     11.83 o 
   5   1   2        9.32       11.14      1.06 o 
   6   1   2       70.03       70.73      2.05 o 
   7   1   2       20.89       19.05      1.54 o 
   8   1   2        2.11        1.68      1.43 o 
   9   1   2        3.16        3.50      2.92 o 
  10   1   2        2.43        3.63      5.75 o 
   0   2   2     1795.97     1855.09     35.32 o 
   1   2   2      240.44      215.91      2.21 o 
   2   2   2     1007.89     1035.58      9.51 o 
   3   2   2       27.24       28.68      0.92 o 
   4   2   2      247.35      249.76      3.26 o 
   5   2   2      201.98      198.34      3.27 o 
   6   2   2       41.45       43.60      1.99 o 
   7   2   2       30.92       29.07      1.60 o 
   8   2   2        4.59        3.32      1.77 o 
   9   2   2        0.21        4.53      3.39 o 
  10   2   2        4.59        9.98      6.85 o 
   1   3   2      389.66      402.93      3.76 o 
   2   3   2     1580.65     1611.33     14.31 o 
   3   3   2      162.90      153.03      4.44 o 
   4   3   2       45.78       51.97      1.54 o 
   5   3   2       68.97       76.25      2.23 o 
   6   3   2       15.43       15.51      1.60 o 
   7   3   2       14.63       14.85      2.17 o 
   8   3   2        9.91       11.30      3.27 o 
   9   3   2        1.36       -0.64      3.07 o 
  10   3   2        4.69       12.58     10.58 o 
   0   4   2      324.41      193.93    159.89 o 
   1   4   2      790.96      806.02      7.92 o 
   2   4   2       29.84       29.09      0.94 o 
   3   4   2      572.34      589.12      6.90 o 
   4   4   2       89.24       94.25      2.09 o 
   5   4   2       30.80       32.03      1.79 o 
   6   4   2       25.09       26.28      1.85 o 
   7   4   2       12.90       13.44      1.89 o 
   8   4   2        4.39        3.33      3.21 o 
   9   4   2        8.92        6.26      3.42 o 
   1   5   2       87.30       85.80      1.36 o 
   2   5   2       38.96       40.29      0.99 o 
   3   5   2        8.11        6.66      0.68 o 
   4   5   2        6.84        7.60      1.26 o 
   5   5   2       19.62       17.32      1.56 o 
   6   5   2        7.38        5.24      1.80 o 
   7   5   2       12.62       12.36      2.16 o 
   8   5   2        6.74        4.70      2.65 o 
   9   5   2        3.25        1.96      6.51 o 
   0   6   2      289.33      305.48      5.47 o 
   1   6   2      262.29      272.22      2.92 o 
   2   6   2       59.49       58.92      1.22 o 
   3   6   2       46.16       46.45      1.25 o 
   4   6   2       21.02       17.96      1.25 o 
   5   6   2        9.72       10.73      1.84 o 
   6   6   2       15.80       15.49      1.84 o 
   7   6   2        8.98        8.11      2.37 o 
   8   6   2        3.47        0.78      2.43 o 
   9   6   2        0.27        3.75      6.14 o 
   1   7   2       97.94       97.45      1.53 o 
   2   7   2      232.06      241.70      3.08 o 
   3   7   2       15.89       16.31      1.00 o 
   4   7   2       65.85       65.30      1.92 o 
   5   7   2       68.92       71.67      2.44 o 
   6   7   2       13.64       13.35      2.02 o 
   7   7   2       65.75       68.88      6.26 o 
   8   7   2       21.03       16.69      3.20 o 
   9   7   2        1.35       -5.74      5.74 o 
   0   8   2      531.36      528.76      8.54 o 
   1   8   2      210.64      207.95      2.69 o 
   2   8   2       34.65       33.30      1.21 o 
   3   8   2      175.35      168.62      2.95 o 
   4   8   2        7.92        8.00      1.40 o 
   5   8   2        8.59        8.29      1.75 o 
   6   8   2       22.78       22.40      2.29 o 
   7   8   2       18.79       18.32      2.49 o 
   8   8   2        4.64        0.87      3.84 o 
   1   9   2       25.99       26.23      1.18 o 
   2   9   2       61.43       59.47      1.49 o 
   3   9   2        4.49        3.28      1.24 o 
   4   9   2       15.05       14.74      0.97 o 
   5   9   2        1.27       -0.79      2.21 o 
   6   9   2       14.23       12.15      2.76 o 
   7   9   2       16.12       12.38      3.22 o 
   8   9   2        4.63        4.99      5.50 o 
   0  10   2      174.71      186.20      4.52 o 
   1  10   2      254.37      250.39      3.76 o 
   2  10   2       38.31       39.30      1.56 o 
   3  10   2       81.69       77.18      2.40 o 
   4  10   2        0.98       -0.06      1.14 o 
   5  10   2        3.18        3.98      2.01 o 
   6  10   2        4.03        1.49      3.31 o 
   7  10   2        1.43        4.60      3.50 o 
   8  10   2        8.58        9.67      5.56 o 
   1  11   2       15.04       15.67      1.57 o 
   2  11   2      126.77      127.04      3.77 o 
   3  11   2       39.80       40.93      1.85 o 
   4  11   2       10.82        9.35      1.53 o 
   5  11   2       14.12       14.29      2.46 o 
   6  11   2        2.33        3.30      4.07 o 
   7  11   2        4.36        3.92      4.66 o 
   0  12   2       33.23       30.26      3.22 o 
   1  12   2       29.54       25.36      1.92 o 
   2  12   2       31.97       28.31      1.97 o 
   3  12   2        2.79        2.74      1.58 o 
   4  12   2        1.15        1.33      1.90 o 
   5  12   2        6.91        8.36      2.99 o 
   6  12   2        2.81        3.38      4.21 o 
   1  13   2       24.98       23.59      2.55 o 
   2  13   2       13.62       13.54      2.85 o 
   3  13   2        6.78        6.83      2.04 o 
   4  13   2       12.34       13.53      3.50 o 
   5  13   2        3.97        4.79      3.45 o 
   6  13   2        1.55       -1.95      4.20 o 
   0  14   2        0.34        0.54      3.23 o 
   1  14   2       15.97       15.14      3.34 o 
   2  14   2        3.85        1.86      3.50 o 
   3  14   2        0.65       -0.31      2.31 o 
   4  14   2        0.26        1.70      3.56 o 
   5  14   2        5.85        6.36      4.26 o 
   1  15   2        7.13        8.56      4.55 o 
   2  15   2        3.42       -0.90      4.08 o 
   3  15   2        5.28        6.22      5.10 o 
   4  15   2        4.78        5.75      5.20 o 
   0  16   2        1.14        2.86      8.69 o 
   1  16   2        0.27       -3.01      4.69 o 
   2  16   2        4.30        7.98      5.71 o 
   2   0   3     1482.58     1572.12     19.47 o 
   4   0   3      135.85      136.65      3.43 o 
   6   0   3      262.39      252.77      5.57 o 
   8   0   3       56.62       52.00      4.77 o 
   0   1   3      103.85      101.49      1.95 o 
   1   1   3       60.95       59.50      1.07 o 
   2   1   3      592.73      631.31      6.12 o 
   3   1   3      211.82      199.04      2.54 o 
   4   1   3       22.53       20.93      1.20 o 
   5   1   3       63.24       64.64      1.74 o 
   6   1   3      119.58      118.91      2.89 o 
   7   1   3       19.83       19.08      1.91 o 
   8   1   3       14.83       13.41      2.20 o 
   9   1   3        1.50        2.62      4.24 o 
   1   2   3      122.76      125.36      1.64 o 
   2   2   3      268.89      257.58      3.00 o 
   3   2   3      334.71      365.07      4.20 o 
   4   2   3      112.24      115.80      2.04 o 
   5   2   3       16.71       17.73      1.14 o 
   6   2   3        0.47        0.56      1.23 o 
   7   2   3       32.54       31.94      1.46 o 
   8   2   3        7.12        5.25      3.06 o 
   9   2   3        6.02        7.23      4.85 o 
   0   3   3      708.44      722.89      9.87 o 
   1   3   3       63.70       63.51      1.19 o 
   2   3   3      135.01      135.09      1.93 o 
   3   3   3      272.59      286.37      3.34 o 
   4   3   3        7.81       12.44      1.01 o 
   5   3   3       38.08       36.91      1.21 o 
   6   3   3        0.42       -0.30      1.56 o 
   7   3   3        4.77        3.40      1.90 o 
   8   3   3        8.51        3.41      3.30 o 
   9   3   3        8.79       14.66      6.99 o 
   1   4   3       72.46       75.62      1.26 o 
   2   4   3       62.31       59.00      1.19 o 
   3   4   3       44.43       45.28      1.16 o 
   4   4   3      107.03       97.77      2.09 o 
   5   4   3       44.31       44.11      1.71 o 
   6   4   3       15.90       16.56      1.87 o 
   7   4   3        0.58       -0.71      2.24 o 
   8   4   3       22.21       23.24      3.44 o 
   9   4   3        2.74        7.68      4.65 o 
   0   5   3      383.52      397.88     10.33 o 
   1   5   3      290.88      312.79      4.06 o 
   2   5   3      203.49      209.04      3.38 o 
   3   5   3       37.00       34.99      1.22 o 
   4   5   3       99.55      100.47      2.35 o 
   5   5   3        8.04        7.87      1.56 o 
   6   5   3       28.82       28.15      2.42 o 
   7   5   3       18.43       18.23      2.62 o 
   8   5   3        5.49        4.52      3.44 o 
   9   5   3        3.21        6.42      4.74 o 
   1   6   3      187.20      183.19      2.68 o 
   2   6   3       11.69       12.45      1.08 o 
   3   6   3      424.08      432.99      5.60 o 
   4   6   3       81.37       81.08      2.27 o 
   5   6   3       87.03       83.69      2.52 o 
   6   6   3        8.75        7.71      2.44 o 
   7   6   3       28.99       29.50      3.27 o 
   8   6   3        0.87        4.50      3.85 o 
   9   6   3        1.09      -10.76     10.76 o 
   0   7   3      214.07      216.90      5.45 o 
   1   7   3        0.28       -0.54      0.99 o 
   2   7   3       87.39       85.09      1.65 o 
   3   7   3       12.23       12.70      1.13 o 
   4   7   3        1.22        0.15      1.42 o 
   5   7   3       58.87       59.90      2.39 o 
   6   7   3       45.51       44.79      2.65 o 
   7   7   3        1.07        0.42      2.77 o 
   8   7   3        3.30        4.24      3.23 o 
   1   8   3       59.13       54.66      1.85 o 
   2   8   3      160.37      159.69      2.72 o 
   3   8   3        5.03        5.24      1.10 o 
   4   8   3       16.19       15.60      1.80 o 
   5   8   3       45.17       48.25      2.70 o 
   6   8   3       35.72       33.69      2.99 o 
   7   8   3        1.77        0.25      3.45 o 
   8   8   3        2.62        0.92      6.07 o 
   0   9   3        9.09       11.23      4.89 o 
   1   9   3       17.64       15.06      1.47 o 
   2   9   3       56.74       55.19      1.74 o 
   3   9   3        2.96        2.01      0.83 o 
   4   9   3       28.22       28.06      1.20 o 
   5   9   3       23.00       24.36      2.57 o 
   6   9   3       21.20       22.28      3.14 o 
   7   9   3        1.46        0.77      3.62 o 
   8   9   3        1.94       -0.52      5.82 o 
   1  10   3       88.99       88.40      2.67 o 
   2  10   3        2.95        2.67      1.25 o 
   3  10   3       96.07      100.32      2.70 o 
   4  10   3       12.50       11.25      1.72 o 
   5  10   3       13.80       12.63      2.65 o 
   6  10   3        3.61        4.30      4.44 o 
   7  10   3        0.11       -1.38      4.18 o 
   0  11   3       43.36       42.08      3.83 o 
   1  11   3       62.16       54.71      3.29 o 
   2  11   3       37.02       38.08      1.97 o 
   3  11   3       39.79       40.32      2.12 o 
   4  11   3       12.38       13.95      1.70 o 
   5  11   3        3.07        3.67      3.43 o 
   6  11   3        4.30        4.21      4.45 o 
   7  11   3        0.36        0.47      4.08 o 
   1  12   3        8.20        9.33      2.65 o 
   2  12   3       37.94       40.03      2.68 o 
   3  12   3        0.55        1.23      2.53 o 
   4  12   3        4.05        4.11      3.63 o 
   5  12   3        0.16       -3.03      4.25 o 
   6  12   3        3.38        2.01      4.43 o 
   0  13   3       30.29       24.10      4.75 o 
   1  13   3        5.35        2.79      3.10 o 
   2  13   3        4.70        0.73      2.84 o 
   3  13   3       15.42       17.84      3.07 o 
   4  13   3        3.70        6.53      4.36 o 
   5  13   3        8.73       15.07      6.11 o 
   1  14   3        1.42        0.16      3.21 o 
   2  14   3       11.53        8.17      3.20 o 
   3  14   3        0.52       -2.08      4.72 o 
   4  14   3        0.83        0.26      4.86 o 
   0  15   3        5.47        5.74      5.07 o 
   1  15   3        6.49        7.77      3.93 o 
   2  15   3        2.37       -1.36      4.62 o 
   3  15   3        5.32       11.75      5.95 o 
   0   0   4     1144.92     1187.58     21.75 o 
   2   0   4      101.41       90.21      2.21 o 
   4   0   4       74.19       74.20      2.83 o 
   6   0   4      109.19      102.22     11.74 o 
   8   0   4       24.26       26.39      5.35 o 
   1   1   4      160.36      157.08      2.33 o 
   2   1   4       20.73       18.85      0.99 o 
   3   1   4       23.91       19.13      1.24 o 
   4   1   4      114.67      116.23      2.49 o 
   5   1   4       36.51       34.53      2.06 o 
   6   1   4       21.51       19.03      1.70 o 
   7   1   4       31.35       32.37      2.83 o 
   8   1   4       21.81       19.91      3.68 o 
   9   1   4        0.26       -1.60      3.94 o 
   0   2   4      217.33      235.58      4.01 o 
   1   2   4      184.59      191.06      2.55 o 
   2   2   4       74.82       78.82      1.65 o 
   3   2   4        6.03        5.05      1.07 o 
   4   2   4       19.33       18.81      1.42 o 
   5   2   4        8.71       10.00      1.41 o 
   6   2   4       15.07       14.03      1.31 o 
   7   2   4       13.28       10.39      2.75 o 
   8   2   4       11.66       13.88      4.05 o 
   9   2   4        1.80       -0.25      4.52 o 
   1   3   4      139.19      138.51      2.12 o 
   2   3   4       55.09       57.27      1.41 o 
   3   3   4       56.08       57.01      1.59 o 
   4   3   4      158.68      155.00      2.67 o 
   5   3   4       70.46       64.36      1.98 o 
   6   3   4       63.24       65.10      1.97 o 
   7   3   4       26.63       24.61      2.62 o 
   8   3   4        7.78        5.23      4.29 o 
   9   3   4        0.95       -4.64      4.64 o 
   0   4   4      231.14      217.19      3.84 o 
   1   4   4       63.80       63.46      1.54 o 
   2   4   4      219.83      220.10      3.16 o 
   3   4   4       80.01       84.44      1.73 o 
   4   4   4        2.75        2.66      0.99 o 
   5   4   4        0.71        0.98      1.39 o 
   6   4   4       95.23       99.62      2.98 o 
   7   4   4        2.64        2.51      3.16 o 
   8   4   4        2.22        6.55      4.48 o 
   9   4   4        5.09        2.24      4.11 o 
   1   5   4      183.29      181.96      2.87 o 
   2   5   4      200.84      195.01      3.03 o 
   3   5   4      172.27      170.91      2.79 o 
   4   5   4       19.77       19.05      1.44 o 
   5   5   4       15.45       14.88      1.97 o 
   6   5   4       14.34       12.57      2.00 o 
   7   5   4        8.29        7.79      3.06 o 
   8   5   4        2.99        0.06      5.07 o 
   0   6   4       35.74       35.10      2.35 o 
   1   6   4       13.20       12.37      0.84 o 
   2   6   4      113.44      108.83      2.55 o 
   3   6   4       73.55       71.43      1.91 o 
   4   6   4        6.88        6.87      1.17 o 
   5   6   4       42.20       41.49      2.53 o 
   6   6   4        1.08        1.49      2.78 o 
   7   6   4       13.27       16.89      3.31 o 
   8   6   4        1.65        4.44      5.08 o 
   1   7   4       97.61       94.94      2.41 o 
   2   7   4      150.40      141.92      2.82 o 
   3   7   4       70.87       72.05      2.01 o 
   4   7   4       33.17       33.07      1.65 o 
   5   7   4        4.31        2.97      2.03 o 
   6   7   4        5.11        4.82      3.04 o 
   7   7   4        7.33        5.43      3.54 o 
   8   7   4        0.54       -3.58      5.04 o 
   0   8   4        6.46        9.30      3.13 o 
   1   8   4       66.86       65.60      2.30 o 
   2   8   4       12.22       10.06      1.48 o 
   3   8   4       53.40       55.65      1.82 o 
   4   8   4       52.31       49.15      1.78 o 
   5   8   4        4.44        4.81      2.15 o 
   6   8   4        7.09        5.80      2.63 o 
   7   8   4        5.92        5.42      3.64 o 
   1   9   4       14.08       15.61      2.92 o 
   2   9   4        8.72        9.55      1.56 o 
   3   9   4       13.16       15.60      2.65 o 
   4   9   4       78.59       84.62      2.62 o 
   5   9   4       16.27       13.18      2.70 o 
   6   9   4        3.26        2.01      3.05 o 
   7   9   4        1.77        3.41      3.85 o 
   0  10   4        6.22        3.83      4.19 o 
   1  10   4       37.55       40.32      3.28 o 
   2  10   4       23.99       23.17      1.85 o 
   3  10   4       85.96       88.41      3.23 o 
   4  10   4        4.72        4.86      2.88 o 
   5  10   4        6.87        8.19      3.73 o 
   6  10   4        2.10       -0.70      3.82 o 
   7  10   4        0.58        3.30      4.76 o 
   1  11   4       12.35       14.09      3.24 o 
   2  11   4        1.11       -0.32      2.95 o 
   3  11   4        1.73        0.59      2.38 o 
   4  11   4       17.20       19.09      4.08 o 
   5  11   4        0.53        0.02      4.42 o 
   6  11   4        2.81        4.61      4.57 o 
   0  12   4        7.27       11.73      4.57 o 
   1  12   4        0.19       -1.14      3.06 o 
   2  12   4        5.88        6.87      3.41 o 
   3  12   4        0.34       -0.76      3.28 o 
   4  12   4        6.57        6.72      4.91 o 
   5  12   4        6.05        4.16      4.41 o 
   1  13   4        1.85        4.81      3.51 o 
   2  13   4        4.21        6.22      3.55 o 
   3  13   4        1.58        5.13      4.81 o 
   4  13   4        1.66        1.73      5.37 o 
   0  14   4       43.66       61.56      6.91 o 
   1  14   4        3.73        5.68      3.72 o 
   2  14   4        5.64        3.60      5.04 o 
   3  14   4        0.88       -0.78      5.11 o 
   2   0   5      309.58      308.95      6.17 o 
   4   0   5       51.56       54.88      3.12 o 
   6   0   5        0.69        2.23      2.91 o 
   8   0   5        3.62       -3.84      4.94 o 
   0   1   5       30.66       34.37      2.11 o 
   1   1   5      143.81      139.11      2.39 o 
   2   1   5       27.05       28.78      1.39 o 
   3   1   5       29.65       33.23      1.55 o 
   4   1   5       43.16       40.47      2.27 o 
   5   1   5       42.88       39.22      2.34 o 
   6   1   5       43.06       40.94      4.08 o 
   7   1   5        1.74        0.62      3.20 o 
   8   1   5        1.70        1.40      4.22 o 
   1   2   5       28.49       29.56      1.36 o 
   2   2   5       80.48       79.91      1.86 o 
   3   2   5       45.18       41.25      1.59 o 
   4   2   5      136.05      140.60      5.89 o 
   5   2   5        3.66        1.16      2.01 o 
   6   2   5       51.84       49.86      2.50 o 
   7   2   5        2.71        1.61      3.08 o 
   8   2   5        1.81        3.44      4.81 o 
   0   3   5      265.93      275.90      5.38 o 
   1   3   5       21.40       19.73      1.24 o 
   2   3   5       23.32       21.39      1.45 o 
   3   3   5       31.05       30.67      1.60 o 
   4   3   5      106.58      101.41      3.04 o 
   5   3   5       10.85        9.70      1.79 o 
   6   3   5        2.91        2.90      2.41 o 
   7   3   5        1.04        0.44      3.47 o 
   8   3   5        0.37       -5.05      5.05 o 
   1   4   5       12.81       11.37      1.22 o 
   2   4   5       68.79       67.27      1.92 o 
   3   4   5       87.48       88.53      2.19 o 
   4   4   5       98.42       99.69      5.38 o 
   5   4   5      116.74      117.27      5.46 o 
   6   4   5        1.88        5.01      2.73 o 
   7   4   5        3.76       -0.56      3.70 o 
   8   4   5        3.48        4.31      4.78 o 
   0   5   5       20.09       16.90      1.80 o 
   1   5   5       81.62       78.43      1.81 o 
   2   5   5        2.09        0.23      1.19 o 
   3   5   5        7.38        7.95      1.34 o 
   4   5   5        9.89        7.76      1.65 o 
   5   5   5       22.40       23.48      2.45 o 
   6   5   5        7.49        6.32      2.90 o 
   7   5   5        4.15        6.25      3.57 o 
   8   5   5        3.38        6.52      4.77 o 
   1   6   5       45.29       44.23      1.44 o 
   2   6   5       24.86       27.02      2.34 o 
   3   6   5        2.47        2.60      1.84 o 
   4   6   5       43.38       41.50      2.15 o 
   5   6   5       20.76       21.47      2.63 o 
   6   6   5        1.19        2.39      3.35 o 
   7   6   5        1.45        3.57      3.77 o 
   0   7   5      258.74      274.89     10.57 o 
   1   7   5      238.30      244.24      5.04 o 
   2   7   5       30.95       31.67      1.99 o 
   3   7   5        2.67        2.50      2.10 o 
   4   7   5        1.69       -0.20      1.53 o 
   5   7   5        0.88        0.77      2.64 o 
   6   7   5       10.31       10.72      3.88 o 
   7   7   5        2.88       -0.87      4.65 o 
   1   8   5        0.10        1.06      2.83 o 
   2   8   5       36.73       33.03      1.85 o 
   3   8   5        2.06        1.62      1.82 o 
   4   8   5        3.76        4.02      2.11 o 
   5   8   5        3.79        6.20      3.51 o 
   6   8   5        2.85        1.36      3.72 o 
   7   8   5        0.58        1.83      5.15 o 
   0   9   5       47.28       51.40      6.03 o 
   1   9   5        5.71        5.30      3.05 o 
   2   9   5       58.93       58.23      2.78 o 
   3   9   5        0.14        0.59      2.02 o 
   4   9   5        2.68        2.71      2.89 o 
   5   9   5        7.00        7.83      3.92 o 
   6   9   5        7.52        5.95      5.00 o 
   1  10   5       21.00       24.60      3.53 o 
   2  10   5       21.14       23.38      3.75 o 
   3  10   5        1.73        1.10      2.39 o 
   4  10   5        6.98        6.59      4.14 o 
   5  10   5        5.42        5.86      4.95 o 
   6  10   5        1.99       -3.55      4.22 o 
   0  11   5        5.41        5.98      6.12 o 
   1  11   5       16.44       13.54      3.46 o 
   2  11   5        1.63       -1.21      4.16 o 
   3  11   5        6.07        7.62      5.20 o 
   4  11   5        3.44        2.52      4.77 o 
   5  11   5        1.00        0.62      5.45 o 
   1  12   5        1.88        5.09      3.83 o 
   2  12   5        2.68        4.71      3.95 o 
   3  12   5        1.10        4.19      5.49 o 
   4  12   5        3.58        3.04      5.00 o 
   0  13   5        1.28        0.32      6.32 o 
   1  13   5       26.33       36.22      4.87 o 
   2  13   5        7.80        4.56      5.95 o 
   3  13   5        1.85       -3.43      5.14 o 
   0   0   6       22.47       18.92      3.21 o 
   2   0   6       29.34       29.29      2.51 o 
   4   0   6       62.23       55.12      4.92 o 
   6   0   6        4.46        2.78      4.85 o 
   1   1   6       40.90       38.74      1.74 o 
   2   1   6       26.83       26.09      1.96 o 
   3   1   6        1.21        1.14      1.84 o 
   4   1   6       27.17       27.13      2.29 o 
   5   1   6       21.18       21.70      2.90 o 
   6   1   6        2.05        3.64      3.41 o 
   7   1   6        0.18        0.58      4.23 o 
   0   2   6       55.52       61.64      7.28 o 
   1   2   6        5.33        5.43      1.49 o 
   2   2   6       58.63       61.80      2.08 o 
   3   2   6       54.73       55.95      4.63 o 
   4   2   6       47.06       47.43      2.37 o 
   5   2   6        6.11        3.31      2.62 o 
   6   2   6        2.27        2.68      3.33 o 
   7   2   6        0.23        1.61      3.76 o 
   1   3   6        8.59        7.46      1.61 o 
   2   3   6       78.93       74.64      2.44 o 
   3   3   6       20.36       19.54      1.92 o 
   4   3   6       65.77       68.34      2.71 o 
   5   3   6       11.28        9.49      3.01 o 
   6   3   6       10.91       14.14      3.68 o 
   7   3   6        0.68       -4.81      4.81 o 
   0   4   6      166.29      169.18      4.27 o 
   1   4   6       17.68       17.19      1.59 o 
   2   4   6       35.21       33.14      2.04 o 
   3   4   6      113.41      115.27      3.36 o 
   4   4   6        6.41        6.20      2.42 o 
   5   4   6        2.13        1.34      2.62 o 
   6   4   6        4.58        3.75      2.73 o 
   7   4   6        0.59        8.20      4.87 o 
   1   5   6        4.52        3.10      1.50 o 
   2   5   6       77.36       83.57      2.76 o 
   3   5   6       14.31       15.22      2.07 o 
   4   5   6        8.59        9.82      1.96 o 
   5   5   6        1.67        2.08      3.60 o 
   6   5   6        0.96        0.18      4.03 o 
   7   5   6        2.53       -4.72      4.72 o 
   0   6   6       49.15       51.00      2.51 o 
   1   6   6      116.36      120.60      3.39 o 
   2   6   6       26.09       22.44      2.34 o 
   3   6   6        7.65        8.06      2.31 o 
   4   6   6        9.99       11.28      2.70 o 
   5   6   6        0.71        3.64      4.81 o 
   6   6   6        6.47        7.02      4.69 o 
   1   7   6       36.71       41.07      2.46 o 
   2   7   6        6.57        5.43      1.89 o 
   3   7   6       27.29       30.28      3.10 o 
   4   7   6       18.61       21.11      3.19 o 
   5   7   6        2.63        6.20      4.63 o 
   6   7   6        1.13        0.62      5.82 o 
   0   8   6      149.91      147.19      8.57 o 
   1   8   6       22.92       25.14      4.27 o 
   2   8   6       17.35       15.68      2.73 o 
   3   8   6        1.49        1.00      3.34 o 
   4   8   6        1.77        2.75      4.41 o 
   5   8   6        0.33       -1.96      5.33 o 
   6   8   6        0.22       -1.05      5.52 o 
   1   9   6        1.65        4.21      4.02 o 
   2   9   6        3.94        4.25      3.57 o 
   3   9   6        5.13        9.69      3.84 o 
   4   9   6        3.13        2.22      4.41 o 
   5   9   6        1.62        0.71      5.09 o 
   0  10   6       12.91       13.59      6.51 o 
   1  10   6        1.33        0.71      4.80 o 
   2  10   6        2.44       -1.78      4.36 o 
   3  10   6        1.17       -5.02      5.02 o 
   4  10   6        0.56       -3.01      4.57 o 
   1  11   6        1.93        9.08      5.43 o 
   2  11   6        2.93        3.24      3.88 o 
   3  11   6        0.73        4.58      5.84 o 
   0  12   6       10.12       14.77      6.54 o 
   1  12   6        9.27        7.04      4.06 o 
   2  12   6        1.77        5.48      6.17 o 
   2   0   7       59.02       67.58      4.06 o 
   4   0   7        8.77        9.64      5.50 o 
   6   0   7       15.94       17.58      6.43 o 
   0   1   7       54.66       51.79      3.72 o 
   1   1   7       29.04       27.81      2.28 o 
   2   1   7       10.95        7.57      2.18 o 
   3   1   7        3.17        2.00      2.49 o 
   4   1   7        0.70        0.05      3.08 o 
   5   1   7        0.10        2.74      4.39 o 
   6   1   7        0.90       -3.64      3.86 o 
   1   2   7       22.55       23.71      2.52 o 
   2   2   7        8.97        6.63      2.20 o 
   3   2   7        2.88        1.90      2.25 o 
   4   2   7       14.57       15.04      2.61 o 
   5   2   7        1.68        1.85      3.61 o 
   6   2   7        0.09        0.18      4.11 o 
   0   3   7      104.58      102.14      4.62 o 
   1   3   7       26.14       24.24      2.39 o 
   2   3   7       71.60       82.10      3.50 o 
   3   3   7       26.44       26.18      4.49 o 
   4   3   7        8.47        8.29      2.71 o 
   5   3   7        6.17        4.75      3.51 o 
   6   3   7        4.49        2.93      4.87 o 
   1   4   7        9.84        8.17      2.18 o 
   2   4   7       11.29       12.26      2.63 o 
   3   4   7        4.54        3.94      2.66 o 
   4   4   7        0.08        0.18      3.40 o 
   5   4   7        6.95        5.60      5.12 o 
   6   4   7        0.10        5.18      6.36 o 
   0   5   7       45.01       50.58      3.78 o 
   1   5   7       49.22       53.61      3.12 o 
   2   5   7        6.78        9.61      2.72 o 
   3   5   7        5.90        5.85      3.29 o 
   4   5   7       19.97       17.08      3.92 o 
   5   5   7        2.78        1.26      4.61 o 
   1   6   7        0.76        2.68      2.86 o 
   2   6   7        1.63        0.54      2.93 o 
   3   6   7       15.56       16.88      3.58 o 
   4   6   7        2.03       -3.40      4.94 o 
   5   6   7       10.13       10.70      5.97 o 
   0   7   7       43.36       34.29      5.14 o 
   1   7   7        4.45        5.85      3.30 o 
   2   7   7        2.76        1.84      4.52 o 
   3   7   7        1.06       -3.18      4.19 o 
   4   7   7        2.11       -2.51      4.97 o 
   5   7   7        1.07        7.30      5.53 o 
   1   8   7        3.36        4.34      4.03 o 
   2   8   7       18.48       22.46      4.52 o 
   3   8   7        5.64       13.09      6.98 o 
   4   8   7        0.34       -3.43      5.79 o 
   0   9   7        1.12        8.95      8.26 o 
   1   9   7        0.00        2.73      4.59 o 
   2   9   7        1.66        0.93      3.66 o 
   3   9   7        2.77       -0.19      5.99 o 
   1  10   7        0.79       -4.29      5.13 o 
   2  10   7        5.27        1.44      5.89 o 
   0   0   8       34.25       32.57      6.48 o 
   2   0   8        0.88        2.11      4.75 o 
   4   0   8        7.96       10.01      6.32 o 
   1   1   8        0.37        0.66      2.97 o 
   2   1   8        3.52        3.28      3.53 o 
   3   1   8        1.71       -0.33      3.38 o 
   4   1   8        2.95        2.76      3.78 o 
   0   2   8       44.34       46.95      4.74 o 
   1   2   8        8.54        6.68      3.23 o 
   2   2   8       16.15       14.60      3.27 o 
   3   2   8        0.49       -3.04      3.06 o 
   4   2   8        3.08        2.36      3.90 o 
   1   3   8        4.79        9.10      3.91 o 
   2   3   8       13.79       19.45      3.91 o 
   3   3   8        2.73        5.64      3.90 o 
   4   3   8       11.17       13.42      4.44 o 
   0   4   8       13.07        9.04      4.81 o 
   1   4   8       15.46       10.94      3.79 o 
   2   4   8        0.12        1.43      3.32 o 
   3   4   8       23.79       22.50      3.89 o 
   4   4   8        0.86        1.42      5.41 o 
   1   5   8        2.78        2.72      4.13 o 
   2   5   8       16.07       20.06      4.05 o 
   3   5   8        2.43        6.12      4.88 o 
   0   6   8        3.84       -1.16      5.79 o 
   1   6   8        2.63        3.67      4.47 o 
   2   6   8        6.22        5.97      4.35 o 
   3   6   8        1.75       -0.32      4.60 o 
   1   7   8        0.54        0.53      4.17 o 
   2   7   8        2.21        1.06      5.00 o 
   0   8   8        4.50       15.31      9.37 o 
   0   1   9        2.06       -2.02      4.62 o 
   1   1   9        2.39        5.99      3.96 o 
   1   2   9        0.57       -0.04      4.20 o 
                                                 
